# Supplementary material for: The Promise of Inferring the Past Using the Ancestral Recombination Graph
Source: Genome Biol Evol. 2024 Jan 18;16(2):evae005. doi: 10.1093/gbe/evae005 (PMC10834162; doi:10.1093/gbe/evae005)
Supplement: evae005_Supplementary_Data [file evae005_supplementary_data.zip]

Archive with 3 entries (3 files):
- GBE_abstract_chinese.docx
- GBE_abstract_portuguese.docx
- GBE_abstract_spanish.docx
